# Supplementary material for: The Cocktail Effects on the Acute Cytotoxicity of Pesticides and Pharmaceuticals Frequently Detected in the Environment
Source: Toxics. 2024 Feb 28;12(3):189. doi: 10.3390/toxics12030189 (PMC10974651; doi:10.3390/toxics12030189)
Supplement: Supplementary file 1 [file toxics-12-00189-s001.zip]

Archive with 1 entries (1 files):
- toxics-2824840-supplementary.pdf
